# Supplementary material for: Proof-of-Concept: Smartphone- and Cloud-Based Artificial Intelligence Quantitative Analysis System (SCAISY) for SARS-CoV-2-Specific IgG Antibody Lateral Flow Assays
Source: Biosensors (Basel). 2023 Jun 5;13(6):623. doi: 10.3390/bios13060623 (PMC10296264; doi:10.3390/bios13060623)
Supplement: Supplementary file 1 [file biosensors-13-00623-s001.zip]

Archive with 1 entries (1 files):
- biosensors-2383366-supplementary.pdf
